# Supplementary material for: Investigation of the Role of Pituitary Adenylate Cyclase-Activating Peptide (PACAP) and Its Type 1 (PAC1) Receptor in Uterine Contractility during Endometritis in Pigs
Source: Int J Mol Sci. 2022 May 13;23(10):5467. doi: 10.3390/ijms23105467 (PMC9146118; doi:10.3390/ijms23105467)
Supplement: Supplementary file 1 [file ijms-23-05467-s001.zip]

Archive with 1 entries (1 files):
- ijms-1686572-supplementary.pdf
